# Supplementary material for: Immobilization of Cadmium by Fulvic Acid-Modified Palygorskite and Plant and Soil Metabolism Responses
Source: Toxics. 2025 Jan 21;13(2):68. doi: 10.3390/toxics13020068 (PMC11860813; doi:10.3390/toxics13020068)
Supplement: Supplementary file 1 [file toxics-13-00068-s001.zip]

Archive with 2 entries (2 files):
- Figure S1 (Map of provincial cities of China).opju
- Figure S2 (Principal Component Analysis).opju
